# Supplementary material for: Multipotent Genetic Suppression of Retrotransposon-Induced Mutations by Nxf1 through Fine-Tuning of Alternative Splicing
Source: PLoS Genet. 2009 May 15;5(5):e1000484. doi: 10.1371/journal.pgen.1000484 (PMC2674570; doi:10.1371/journal.pgen.1000484)
Supplement: Table S1 — Genotype assays. (0.02 MB XLS) [file pgen.1000484.s001.xls]

## Sheet: Sheet1
Mutation	Assay design	Primer 1	Primer 2	Primer 3	wt	mut	Reference
Atrn[mgL]	wtF/IAPrev/wtR	TACATGCCTGCTACCCACAG	GCTTCCCACAATGGTTAAGAA	CACTCATTGAATGCTTCAGCTC	216	133
Mgrn[md]	wtF/IAPfor/wtR	TGCCTGTCTCTTGACGTTTG	GCGTCGAATAACACACCCTA	AGGACAAACGCACTGTTTCC	164	115	Phan et al. 2002 J. Clin. Invest. 110:1449-59
Atcay[ji-hes]	wtF/wtR/IAP	ATCTCCCAGGCACATCTCAG	GGGTTTACCACCATGTCACC	CGGCTTCCCACAGATGAC	154	126
Ap3d[mh-2J]	wtF/wtR/IAP	AGAAGCTGCCTGTCCAGAAA	TTGGCAAAGGCAAGGAATAC	GCGGCTTCCCACACTCAC	200	171
Usp14[axJ]	wtF/wtR/mutRev	AGCACTTCCTGTGGCTGAAT	AGAGACCCTGGCTCAAACAA	GGCTCATGCGCAGATTATTT	302	351	Scott Wilson, personal communication.
Pitpna[vb]	wtF/IAP/wtR	GTGATCGGGACTTTTGTTTCC	AACGCGTCTAATAACACTTGTG	ACCAAAAGGACTGCCAGTCAT	450	350
Nxf1-proximal	457A10CA.F/R	TGAATACTGGCTTCCTTATGGC	AGAGTAGAGCAAAGCTGAAGGG	none	111	101	Floyd et al. 2003 Nature Genetics 35:221-8
Nxf1-distal	259C14S.F/R	ATCTTCTGTGGTCACATTGTGC	TGACAACGTAGTGTCCCTGG	none	128	118	Floyd et al. 2003 Nature Genetics 35:221-8
Dnajc10	for/rev/Etn	GAGGGGGTCACAAAGGAAAG	CAAACCAGGTCTTGCTGGAG	CAGCTCGCAACATAAAAGCA	244	145
Col4a6	for/rev/Etn	TGCCCTTGGACTGACAAAAT	AACACATCTGTTCAGCAAGATTTC	CCGCAACACCATGTAGTTCT	241	177
Dysf	for/rev/Etn	GGAGGGAGGCAGACAACTCT	GTCGGGTTCAGCAGTAGCAT	GGGAGGGGAGACTACACACTAA	248	176
Mtm1	for/rev/Etn	GGTTACCTCCATGGGTAGGG	CGCAATTTGCATCAGAATACA	GGCCGCAACAGTAAGCATT	250	120
Prkca	for/rev/Etn	CATGGCATGCATGTTGAAAT	GAAAGGACATGCTTGGTTCAA	GCCGGACACAACACCTG	316	137
Opcml	for/rev/Etn	TTTAAACAATAAACTGTGGTTTGG	CCCGCGTGTTACCATTCTA	GGGAGGGGAGACTACAAGAA	229	123
Atp9a	for/rev/Etn	TATGGGATTTCCAGCAGAGG	ACACAGATGACCCGAGTGTTT	CACCAAGGTCAGCTTGTAGGA	251	124
Art3	for/rev/Etn	CTTGCAGTTGGACAGCAGAA	TCTAGAGGGTGAAGGGCTGA	TGGGGGAGGGGAGACTACACT	246	188
Mark3	for/rev/Etn	CAGGCTGACAGTCACCATTTT	CCCTTCCTGCTGCATTTTTA	CTGGGGGAGGGGAGACTAC	267	121
