# Supplementary material for: Multipotent Genetic Suppression of Retrotransposon-Induced Mutations by Nxf1 through Fine-Tuning of Alternative Splicing
Source: PLoS Genet. 2009 May 15;5(5):e1000484. doi: 10.1371/journal.pgen.1000484 (PMC2674570; doi:10.1371/journal.pgen.1000484)
Supplement: Table S3 — IAP insertions. (0.01 MB XLS) [file pgen.1000484.s003.xls]

## Sheet: Sheet1
Mutation	Oligo names	Primer 1	Primer 2	Reference
Atrn[mgL]	C18RC-1409, C18RC-2266	GCTGTATCATTCCACTTA	ATAAGGTCAATAAGAGGT	Gunn et al. 2001
Mgrn[md]	Mgrn1-IAP.L, Mgrn1-IAP.R	CTCGAGACGCGTCTAGAAGCAAAGCTGAAGGTCTGTTGTTCAGTGT	CTCGAGACGCGTCTAGACAGAGCTCACTAATGCTCACACAGGAAGTA	This work
Atcay[ji-hes]	Atcay-IAP.L, Atcay-IAP.R	CTCGAGACGCGTCTAGAGTATGTAGATAAGGGGGTCCTTTCCTGGTC	CTCGAGACGCGTCTAGATAGTTACAACTGGGCTGGTTCTTCTTCCTC	This work
Ap3d[mh-2J]	Ap3d-IAP.L, Ap3d-IAP.R	CTCGAGACGCGTCTAGAGTCACATACAAAAGAATTGAGAGGGAACACTG	CTCGAGACGCGTCTAGAATTTACTGGCACTTGTGTGTGGCTCTGATT	This work
Usp14[axJ]	Usp14-IAP.L, Usp14-IAP.R	CTCGAGACGCGTCTAGATGAATATGGTTGACCTGAGTATGGTTCCTG	CTCGAGACGCGTCTAGATGCCTCAAGAAAAATTCCTCTTCCCTAAA	This work
Pitpna[vb]	Vb70Cfor, Vb70Crev	CGTCAGTGCAGGGGAGGGAACA	CAGCCACCATATTTGGACCCCACA	This work
Notes	Primers selected using Primer3 web interface http://frodo.wi.mit.edu/primer3/input.htm.
	Primers for Mgrn[md], Atcay[ji-hes], Ap3d1[mh-2J] and Usp14[axJ] designed with restriction site tails to facilitate cloning. Atrn[mgL] primers with similar tails failed to amplify target (2 attempts).
