# Supplementary material for: Multipotent Genetic Suppression of Retrotransposon-Induced Mutations by Nxf1 through Fine-Tuning of Alternative Splicing
Source: PLoS Genet. 2009 May 15;5(5):e1000484. doi: 10.1371/journal.pgen.1000484 (PMC2674570; doi:10.1371/journal.pgen.1000484)
Supplement: Table S4 — Long PCR conditions. (0.01 MB XLS) [file pgen.1000484.s004.xls]

## Sheet: Sheet1
Insertion	Best reaction mix tested (50µl reaction volume)	Best cycling parameters tested
Atrn[mgL]	150-175ng purified DNA, 0.5µM each primer, 1X Epicentre Premix#1, 1.5% DMSO, 2.5 U MasterAmp Polymerase mix.	95°C 2', 5x(95°C 45s, 55°C 1', 70.5°C 7'), 30x(95°C 45s, 45°C 1', 70.5°C 7'+20s per cycle), 4° hold.
Ap3d[mh2J], Atcay[hes], Mgrn1[md], Pitpna[vb], Usp14[axJ]	1µl Tail DNA, 0.5µM each primer, 1X Epicentre Premix#5, 2.5 U MasterAmp Polymerase mix.	95°C 2', 10x(95°C 45s, 55°C 1', 70.5°C 14'), 25x(95°C 45s, 67.5°C 45s, 70.5°C 22'), 4° hold.
